# Supplementary material for: Long-Term Outcomes of in Utero Ramadan Exposure: A Systematic Literature Review
Source: Nutrients. 2021 Dec 17;13(12):4511. doi: 10.3390/nu13124511 (PMC8704584; doi:10.3390/nu13124511)
Supplement: Supplementary file 1 [file nutrients-13-04511-s001.zip]

Archive with 1 entries (1 files):
- nutrients-1509874-supplementary.pdf
